# Supplementary material for: GP88/PGRN Serum Levels Are Associated with Prognosis for Oral Squamous Cell Carcinoma Patients
Source: Biology (Basel). 2021 May 4;10(5):400. doi: 10.3390/biology10050400 (PMC8147813; doi:10.3390/biology10050400)
Supplement: Supplementary file 1 [file biology-10-00400-s001.zip]

Archive with 1 entries (1 files):
- biology-1176219-supplementary.pdf
